# Supplementary material for: Scalarane-Type Sesterterpenoids from the Marine Sponge Lendenfeldia sp. Alleviate Inflammation in Human Neutrophils
Source: Mar Drugs. 2021 Sep 30;19(10):561. doi: 10.3390/md19100561 (PMC8541400; doi:10.3390/md19100561)
Supplement: Supplementary file 1 [file marinedrugs-19-00561-s001.zip]

Archive with 1 entries (1 files):
- marinedrugs-1393136-supplementary.pdf
